# Supplementary material for: A Dual-Gene Colorimetric LAMP Assay for Genus-Level Detection of Salmonella and Specific Identification of the Non-Motile Serovar S. Gallinarum Gallinarum
Source: Int J Mol Sci. 2025 Dec 16;26(24):12083. doi: 10.3390/ijms262412083 (PMC12732879; doi:10.3390/ijms262412083)
Supplement: Supplementary file 1 [file ijms-26-12083-s001.zip]

Archive with 1 entries (1 files):
- ijms-3871692-supplementary.pdf
